# Supplementary material for: High throughput in vitro characterization of pectins for pig(let) nutrition
Source: Anim Microbiome. 2021 Oct 9;3:69. doi: 10.1186/s42523-021-00129-w (PMC8501679; doi:10.1186/s42523-021-00129-w)
Supplement: Supplementary file 2 — Additional file 2. Table S1: Statistically significant pairwise comparisons in figure 2. [file 42523_2021_129_MOESM2_ESM.xlsx]

## Sheet: STable1_shannon_pairwise_sig
Supplementary Table 1. Statistically significant pairwise comparisons in figure 2 (Table intended for online).
Comparison	Parameter	Panel	group1	group2	n1	n2	statistic	p	p.signif
1	Shannon	Pectin polysaccharides	Media-GM control	ModSBP	4	4	16	0.029	*
2	Shannon	Pectin polysaccharides	Media-GM control	C-PG	4	4	16	0.029	*
3	Shannon	Pectin polysaccharides	AG	C-RG-I	4	4	0	0.029	*
4	Shannon	Pectin polysaccharides	ModSBP	SBP	4	4	0	0.029	*
5	Shannon	Pectin polysaccharides	ModSBP	C-RG-I	4	4	0	0.029	*
6	Shannon	Pectin polysaccharides	C-PG	C-RG-I	4	4	0	0.029	*
7	Shannon	Esterification degree and pattern of pectins	Media-GM control	LM1B	4	4	16	0.029	*
8	Shannon	Esterification degree and pattern of pectins	Media-GM control	LM1C	4	4	16	0.029	*
9	Shannon	Esterification degree and pattern of pectins	Media-GM control	LM1D	4	4	16	0.029	*
10	Shannon	Esterification degree and pattern of pectins	Media-GM control	LM2	4	4	16	0.029	*
11	Shannon	Esterification degree and pattern of pectins	SBP	LM1D	4	4	16	0.029	*
12	Shannon	Esterification degree and pattern of pectins	SBP	LM2	4	4	16	0.029	*
13	Shannon	Esterification degree and pattern of pectins	LM1B	LM1D	4	4	16	0.029	*
14	Shannon	Esterification degree and pattern of pectins	LM1B	LM2	4	4	16	0.029	*
15	Shannon	Additive dose of pectin polysaccharides	Media-GM control	SBP_0.5%	4	4	16	0.029	*
16	Shannon	Additive dose of pectin polysaccharides	Media-GM control	C-HMP_0.5%	4	4	16	0.029	*
17	Shannon	Additive dose of pectin polysaccharides	SBP	SBP_0.5%	4	4	16	0.029	*
18	Shannon	Additive dose of pectin polysaccharides	SBP	C-RG-I_0.5%	4	4	0	0.029	*
19	Shannon	Additive dose of pectin polysaccharides	SBP_0.5%	C-RG-I	4	4	0	0.029	*
20	Shannon	Additive dose of pectin polysaccharides	SBP_0.5%	C-RG-I_0.5%	4	4	0	0.029	*
21	Shannon	Additive dose of pectin polysaccharides	C-HMP_0.5%	C-RG-I	4	4	0	0.029	*
22	Shannon	Additive dose of pectin polysaccharides	C-HMP_0.5%	C-RG-I_0.5%	4	4	0	0.029	*
23	Shannon	Pectin oligosaccharides	Media-GM control	GOS	4	4	16	0.029	*
24	Shannon	Pectin oligosaccharides	Media-GM control	ModAr	4	4	16	0.029	*
25	Shannon	Pectin oligosaccharides	GOS	ModAr	4	4	0	0.029	*
26	Shannon	Pectin oligosaccharides	GOS	MixArDebArPG	4	4	0	0.029	*
27	Shannon	Pectin oligosaccharides	ModAr	MixArDebArPG	4	4	0	0.029	*
