# Supplementary material for: High throughput in vitro characterization of pectins for pig(let) nutrition
Source: Anim Microbiome. 2021 Oct 9;3:69. doi: 10.1186/s42523-021-00129-w (PMC8501679; doi:10.1186/s42523-021-00129-w)
Supplement: Supplementary file 3 — Additional file 3. Table S2: Statistically significant correlation pairs between bacterial taxaons and SCFA under the cut-off p < 0.05. [file 42523_2021_129_MOESM3_ESM.xlsx]

## Sheet: cutoff-pairs-corr-sign
	variable1	variable2	correlation	pvalue	support	corrected pvalue
	Actinobacillus indolicus	Isovaleric acid	-0.311225	0.0207303	55	0.0484
	Bacteroidales	Acetic acid	0.471697	0.0024342	39	0.0104
	Bacteroidales	Propionic acid	0.340635	0.0338401	39	0.0722
	Bacteroidales	Isovaleric acid	0.339227	0.0346316	39	0.0731
	Bacteroidales	2-Methylbutyric acid	0.336875	0.0359873	39	0.0754
	Bacteroidales	Valeric acid	0.317582	0.0488264	39	0.0982
	Bacteroides	Butyric acid	0.413841	0.000122857	81	0.0009
	Bacteroides	Propionic acid	0.386618	0.000363619	81	0.0022
	Bacteroides	Isobutyric acid	0.339364	0.00193958	81	0.0085
	Bacteroides	Valeric acid	0.328004	0.00279595	81	0.0115
	Bacteroides	Isovaleric acid	0.245659	0.0270666	81	0.06
	Bacteroides acidifaciens	Isobutyric acid	-0.286516	0.0115289	77	0.0324
	Bacteroides acidifaciens	Isovaleric acid	-0.294511	0.00932248	77	0.0284
	Bacteroides acidifaciens	Propionic acid	-0.373124	0.000831265	77	0.0043
	Bacteroides acidifaciens	2-Methylbutyric acid	-0.397738	0.000340926	77	0.0021
	Bacteroides fragilis	Valeric acid	-0.347405	0.0180022	46	0.0444
	Bacteroides fragilis	Isobutyric acid	-0.360315	0.0139029	46	0.0364
	Bacteroides fragilis	Propionic acid	-0.365288	0.0125513	46	0.0339
	Bacteroides fragilis	Butyric acid	-0.380562	0.00907942	46	0.0279
	Bacteroides fragilis	Acetic acid	-0.474895	0.000853671	46	0.0044
	Bacteroides ovatus	2-Methylbutyric acid	-0.274925	0.0155278	77	0.0391
	Bacteroides uniformis	Propionic acid	0.30868	0.0063066	77	0.0206
	Bacteroides uniformis	2-Methylbutyric acid	0.292116	0.00994096	77	0.0296
	Bacteroides uniformis	Isovaleric acid	0.260388	0.0221882	77	0.0511
	Bulleidia	2-Methylbutyric acid	0.386275	0.00148218	65	0.007
	Bulleidia	Isovaleric acid	0.37839	0.00188409	65	0.0083
	Bulleidia	Butyric acid	-0.28679	0.0205475	65	0.0484
	Catenibacterium	Propionic acid	-0.416266	0.0177998	32	0.0442
	Clostridiaceae	Valeric acid	-0.315151	0.0118759	63	0.0327
	Clostridiaceae	2-Methylbutyric acid	-0.384947	0.00183797	63	0.0083
	Clostridiales	2-Methylbutyric acid	-0.380964	0.000812159	74	0.0043
	Clostridiales	Valeric acid	-0.422082	0.000179882	74	0.0012
	Clostridium	Isobutyric acid	-0.264347	0.0449411	58	0.0914
	Clostridium perfringens	Acetic acid	-0.28729	0.0193406	66	0.0467
	Clostridium perfringens	Butyric acid	-0.321961	0.00838301	66	0.0264
	Enterobacteriaceae	2-Methylbutyric acid	-0.344719	0.0235896	43	0.0533
	Enterobacteriaceae	Isovaleric acid	-0.357712	0.0185193	43	0.0451
	Enterobacteriaceae	Acetic acid	-0.373397	0.0136513	43	0.0362
	Enterobacteriaceae	Isobutyric acid	-0.538175	0.000197387	43	0.0013
	Escherichia coli	Isobutyric acid	-0.368553	0.000519299	85	0.0028
	Fusobacterium	Butyric acid	0.24735	0.0269636	80	0.06
	Fusobacterium	Isovaleric acid	0.237873	0.0336106	80	0.0722
	Gammaproteobacteria	Acetic acid	0.390604	0.0139517	39	0.0364
	Gammaproteobacteria	Propionic acid	0.377855	0.0177111	39	0.0442
	Gammaproteobacteria	Valeric acid	0.370385	0.0202852	39	0.0484
	Gammaproteobacteria	2-Methylbutyric acid	0.326212	0.0426902	39	0.0874
	Gemmiger formicilis	Propionic acid	-0.38799	0.0146618	39	0.0372
	Gemmiger formicilis	Valeric acid	-0.43537	0.00560389	39	0.0188
	Gemmiger formicilis	Butyric acid	-0.446736	0.00435843	39	0.0162
	Gemmiger formicilis	2-Methylbutyric acid	-0.453301	0.00375488	39	0.0146
	Gemmiger formicilis	Isovaleric acid	-0.500134	0.00118642	39	0.0057
	Gemmiger formicilis	Isobutyric acid	-0.578237	0.000115555	39	0.0009
	Haemophilus parasuis	Isobutyric acid	-0.411775	0.0125863	36	0.0339
	Haemophilus parasuis	Propionic acid	-0.455699	0.00522226	36	0.0181
	Haemophilus parasuis	Valeric acid	-0.552668	0.000473579	36	0.0026
	Klebsiella	Acetic acid	-0.294617	0.0305737	54	0.0665
	Klebsiella	Valeric acid	-0.373299	0.00543136	54	0.0185
	Lachnospiraceae	Acetic acid	0.390523	0.00267059	57	0.0111
	Lachnospiraceae	2-Methylbutyric acid	0.371575	0.00442938	57	0.0163
	Lachnospiraceae	Isovaleric acid	0.331791	0.0116909	57	0.0325
	Lachnospiraceae	Propionic acid	0.30586	0.0206793	57	0.0484
	Lactobacilli	Isobutyric acid	-0.374952	0.0111548	45	0.0319
	Lactobacilli	Valeric acid	-0.395077	0.00723311	45	0.0234
	Lactobacilli	Propionic acid	-0.415674	0.00451556	45	0.0165
	Lactobacilli	Butyric acid	-0.419548	0.00411908	45	0.0157
	Lactobacilli	2-Methylbutyric acid	-0.452093	0.00182254	45	0.0083
	Lactobacilli	Acetic acid	-0.495426	0.000539662	45	0.0029
	Lactobacilli	Isovaleric acid	-0.515295	0.000292076	45	0.0018
	Ligilactobacillus agilis	Isovaleric acid	-0.241975	0.029527	81	0.0646
	Ligilactobacillus agilis	Acetic acid	-0.345014	0.00160872	81	0.0075
	Limosilactobacillus coleohominis	Propionic acid	-0.549776	0.00297171	27	0.012
	Limosilactobacillus coleohominis	Acetic acid	-0.600245	0.000933072	27	0.0047
	Limosilactobacillus coleohominis	Isobutyric acid	-0.631592	0.00041044	27	0.0024
	Limosilactobacillus coleohominis	Valeric acid	-0.645295	0.000278571	27	0.0017
	Lactobacillus helveticus	2-Methylbutyric acid	-0.314807	0.00353909	84	0.0139
	Lactobacillus helveticus	Propionic acid	-0.37719	0.000405022	84	0.0024
	Lactobacillus helveticus	Valeric acid	-0.403612	0.000140646	84	0.001
	Lactobacillus helveticus	Isobutyric acid	-0.410233	0.000106381	84	0.0008
	Lactobacillus helveticus	Isovaleric acid	-0.410494	0.000105203	84	0.0008
	Limosilactobacillus reuteri	Propionic acid	-0.218565	0.0419705	87	0.0864
	Limosilactobacillus reuteri	Valeric acid	-0.242092	0.0238743	87	0.0536
	Limosilactobacillus reuteri	Isovaleric acid	-0.246387	0.0214205	87	0.0497
	Limosilactobacillus reuteri	Isobutyric acid	-0.262004	0.0142281	87	0.0369
	Ligilactobacillus salivarius	2-Methylbutyric acid	-0.301308	0.00507516	85	0.0179
	Ligilactobacillus salivarius	Valeric acid	-0.323473	0.00252984	85	0.0107
	Ligilactobacillus salivarius	Isovaleric acid	-0.395269	0.000181171	85	0.0012
	Ligilactobacillus salivarius	Propionic acid	-0.401198	0.000141652	85	0.001
	Ligilactobacillus salivarius	Isobutyric acid	-0.408132	0.000105601	85	0.0008
	Megasphaera	2-Methylbutyric acid	0.346679	0.00285165	72	0.0116
	Megasphaera	Isovaleric acid	0.301243	0.0101281	72	0.0296
	Megasphaera	Acetic acid	-0.357478	0.00205087	72	0.0089
	Megasphaera	Butyric acid	-0.378002	0.00106154	72	0.0052
	p-75-a5	2-Methylbutyric acid	-0.244945	0.0395144	71	0.0823
	p-75-a5	Valeric acid	-0.305274	0.00963278	71	0.0291
	p-75-a5	Isovaleric acid	-0.336006	0.00417307	71	0.0157
	Parabacteroides distasonis	Isovaleric acid	0.222497	0.0487409	79	0.0982
	Parabacteroides distasonis	Butyric acid	-0.264396	0.018542	79	0.0451
	Parabacteroides gordonii	Isovaleric acid	-0.427668	0.0231993	28	0.0527
	Parabacteroides gordonii	2-Methylbutyric acid	-0.434976	0.0207081	28	0.0484
	Parabacteroides gordonii	Propionic acid	-0.457248	0.0144319	28	0.0371
	Parabacteroides gordonii	Butyric acid	-0.47018	0.0115768	28	0.0324
	Parabacteroides gordonii	Acetic acid	-0.477655	0.0101532	28	0.0296
	Parabacteroides gordonii	Isobutyric acid	-0.508826	0.00569101	28	0.0188
	Pasteurella aerogenes	Butyric acid	-0.346954	0.00879987	56	0.0273
	Pasteurella aerogenes	Valeric acid	-0.36765	0.00531093	56	0.0182
	Pasteurella aerogenes	Acetic acid	-0.480466	0.000178448	56	0.0012
	Phascolarctobacterium	Propionic acid	0.332907	0.00998528	59	0.0296
	Phascolarctobacterium	Acetic acid	0.284338	0.0290667	59	0.064
	Ruminococcaceae	Butyric acid	-0.407082	0.011196	38	0.0319
	S24-7	Isobutyric acid	0.406814	0.000937356	63	0.0047
	S24-7	Valeric acid	0.347791	0.00522229	63	0.0181
	S24-7	Isovaleric acid	0.344591	0.00568199	63	0.0188
	S24-7	2-Methylbutyric acid	0.319279	0.0107542	63	0.0311
	S24-7	Acetic acid	0.31067	0.0132068	63	0.0353
	Streptococcus	Isobutyric acid	-0.288895	0.0227708	62	0.0521
	Streptococcus	Valeric acid	-0.387703	0.00184944	62	0.0083
	Streptococcus	2-Methylbutyric acid	-0.406573	0.0010414	62	0.0051
	Streptococcus	Acetic acid	-0.462514	0.000153867	62	0.0011
	Sutterella	2-Methylbutyric acid	0.313038	0.00785944	71	0.0252
	Sutterella	Isovaleric acid	0.288765	0.0145956	71	0.0372
	Sutterella	Valeric acid	0.233612	0.0499099	71	0.0998
	Sutterella	Acetic acid	-0.25112	0.0346525	71	0.0731
	Sutterella	Butyric acid	-0.343995	0.00331067	71	0.0132
	Veillonella	2-Methylbutyric acid	0.283486	0.0124764	77	0.0339
	Veillonella	Isovaleric acid	0.233757	0.0407466	77	0.0844
	Veillonella parvula	Acetic acid	-0.232662	0.0321307	85	0.0694
	Veillonella parvula	Butyric acid	-0.309071	0.00400046	85	0.0154
	Veillonellaceae	Isovaleric acid	-0.436889	0.00868671	35	0.0271
	Veillonellaceae	2-Methylbutyric acid	-0.438764	0.00837177	35	0.0264
	Veillonellaceae	Isobutyric acid	-0.463601	0.00503282	35	0.0179
	Veillonellaceae	Butyric acid	-0.464996	0.00488549	35	0.0176
	Veillonellaceae	Propionic acid	-0.55957	0.000474302	35	0.0026
	Veillonellaceae	Acetic acid	-0.588296	0.000201744	35	0.0013
